# Supplementary material for: Protective Role for Caspase-11 during Acute Experimental Murine Colitis
Source: J Immunol. 2014 Dec 29;194(3):1252–60. doi: 10.4049/jimmunol.1400501 (PMC4298125; doi:10.4049/jimmunol.1400501)
Supplement: Data Supplement [file JI_1400501.zip]

Archive with 2 entries (2 files):
- JI_1400501_Supplemental_Figures_1.pdf
- manifest.xml
